# Supplementary material for: Meteo-Hydrological Sensors within the Lake Maggiore Catchment: System Establishment, Functioning and Data Validation
Source: Sensors (Basel). 2021 Dec 11;21(24):8300. doi: 10.3390/s21248300 (PMC8705426; doi:10.3390/s21248300)
Supplement: Supplementary file 1 [file sensors-21-08300-s001.zip]

Archive with 1 entries (1 files):
- sensors-1460872-supplementary.pdf
